# Supplementary material for: Clinical Outcomes of Pencil Beam Scanning Proton Therapy in Locally Advanced Non-Small Cell Lung Cancer: Propensity Score Analysis
Source: Cancers (Basel). 2021 Jul 13;13(14):3497. doi: 10.3390/cancers13143497 (PMC8307066; doi:10.3390/cancers13143497)
Supplement: Supplementary file 1 [file cancers-13-03497-s001.zip]

Archive with 1 entries (1 files):
- cancers-1272360-supplementary.pdf
